# Supplementary material for: Defect- and Interface-Induced Dielectric Loss in ZnFe2O4/ZnO/C Electromagnetic Wave Absorber
Source: Nanomaterials (Basel). 2022 Aug 20;12(16):2871. doi: 10.3390/nano12162871 (PMC9414697; doi:10.3390/nano12162871)
Supplement: Supplementary file 1 [file nanomaterials-12-02871-s001.zip]

Archive with 1 entries (1 files):
- nanomaterials-1853042-supplementary.pdf
